# Supplementary material for: Antibiotic, Heavy Metal, and Biocide Concentrations in a Wastewater Treatment Plant and Its Receiving Water Body Exceed PNEC Limits: Potential for Antimicrobial Resistance Selective Pressure
Source: Antibiotics (Basel). 2023 Jul 9;12(7):1166. doi: 10.3390/antibiotics12071166 (PMC10376008; doi:10.3390/antibiotics12071166)
Supplement: Supplementary file 1 [file antibiotics-12-01166-s001.zip]

Archive with 1 entries (1 files):
- antibiotics-2476440-supplementary.pdf
